# Supplementary material for: Mercury Biogeochemical Cycle in Yanwuping Hg Mine and Source Apportionment by Hg Isotopes
Source: Toxics. 2023 May 14;11(5):456. doi: 10.3390/toxics11050456 (PMC10222634; doi:10.3390/toxics11050456)
Supplement: Supplementary file 1 [file toxics-11-00456-s001.zip]

Archive with 1 entries (1 files):
- toxics-2366107-supplementary.pdf
